# Supplementary material for: Germination Stimulant Activity of Isothiocyanates on Phelipanche spp
Source: Plants (Basel). 2022 Feb 24;11(5):606. doi: 10.3390/plants11050606 (PMC8912868; doi:10.3390/plants11050606)
Supplement: Supplementary file 1 [file plants-11-00606-s001.zip]

Archive with 1 entries (1 files):
- plants-1446934-supplementary.pdf
